# Supplementary material for: The Genetic Variability of Present‐Day Bulgarians Captures Ancient and Recent Ancestral Contributions
Source: Am J Biol Anthropol. 2025 Apr 9;186(4):e70037. doi: 10.1002/ajpa.70037 (PMC11980028; doi:10.1002/ajpa.70037)
Supplement: Supplementary file 8 — Table S1. List of Bulgarian samples from 7 different sampling areas newly‐analyzed in the present study. [file AJPA-186-e70037-s010.xlsx]

## Sheet: Table S1
Supplementary Table S1. List of Bulgarian samples from 7 different sampling areas newly-analyzed in the present study.
Sampling Area		N	Successfully Genotyped	After QC
North-West Bulgaria	BG-NW	26	16	7
Central-West Bulgaria	BG-CW	20	17	7
Central Bulgaria	BG-CB	17	12	9
Rhodope Mountains	BG-RD	20	15	4
Thracia valley	BG-TR	18	10	6
Vayovtsi ethnic-group	BG-VY	6	6	4
Kapantsi ethnic-group	BG-KP	5	3	1
		112	79	38
