# Supplementary material for: The Genetic Variability of Present‐Day Bulgarians Captures Ancient and Recent Ancestral Contributions
Source: Am J Biol Anthropol. 2025 Apr 9;186(4):e70037. doi: 10.1002/ajpa.70037 (PMC11980028; doi:10.1002/ajpa.70037)
Supplement: Supplementary file 9 — Table S2. List of 1571 present‐day samples from 84 Euro‐Mediterranean populations included in the modern extended dataset. [file AJPA-186-e70037-s008.xlsx]

## Sheet: Table S2
Supplementary Table S2. List of 1571 present-day samples from 84 Euro-Mediterranean populations included in the modern extended dataset.
Pop	PopCode	N	Reference
Abkhasians	ABK	22	Behar et al (2013); Yunusbayev et al (2012)
Adygei	ADY	15	Li et al (2008)
Algerian_Jews	ALG_JEW	5	Behar et al (2013)
Armenians	ARM	31	Behar et al (2010); Yunusbayev et al (2012)
Ashkenazi_Jews	ASH_JEW	26	Behar et al (2010); Behar et al (2013)
Azerbaijani_Jews	AZE_JEW	11	Behar et al (2010); Behar et al (2013)
Azeris	AZE	22	Yunusbayev et al (2015)
Balkars	BAL	20	Yunusbayev et al (2012); Yunusbayev et al (2015)
Bedouins	BED	45	Li et al (2008)
Belarusians	BEL	17	Behar et al (2010); Behar et al (2013); Kushniarevich et al (2015)
Bosnians	BOS	14	Kovacevic et al (2014)
Bulgari	BULG	38	This study
Bulgarians	BUL	29	Yunusbayev et al (2012); Hellenthal et al (2014)
Chechens	CHE	20	Yunusbayev et al (2012)
Corsicans	COR	14	Tamm et al (2019)
Croats	CRO	42	Behar et al (2013); Busby et al (2015)
Cypriots	CYP	12	Behar et al (2010)
Druze	DRU	42	Behar et al (2013); Li et al (2008)
Egyptans	EGY	11	Behar et al (2010)
English	ENG	8	Hellenthal et al (2014)
Estonians	EST	56	Behar et al (2010); Kushniarevich et al (2015); Raghavan et al (2013); Tambets et al (2018)
Finns	FIN	20	Yunusbayev et al (2015); Tambets et al (2018)
French	FRA	32	Li et al (2008); Tamm et al (2019)
French_Basques	BASQ	24	Li et al (2008)
Gagauzes	GAG	13	Tambets et al (2018); Yunusbayev et al (2015)
Georgian_Jews	GEO_JEW	6	Behar et al (2010); Behar et al (2013)
Georgians	GEO	27	Behar et al (2010); Behar et al (2013)
Germans	GER	43	Busby et al (2015); Tambets et al (2018); Yunusbayev et al (2015)
GermanyAustria	GER_AUS	4	Hellenthal et al (2014)
Greeks	GRE	53	Behar et al (2013); Hellenthal et al (2014); Kushniarevich et al (2015)
Hungarians	HUN	19	Behar et al (2010)
Iranian_Jews	IRAN_JEW	12	Behar et al (2010); Behar et al (2013)
Iranians	IRAN	15	Behar et al (2010)
Iraqi_Jews	IRAQ_JEW	13	Behar et al (2010); Behar et al (2013)
Irish	IRI	7	Hellenthal et al (2014)
Italian_Jews	ITA_JEW	10	Behar et al (2013)
Italians_Abruzzo	ITA_ABR	11	Behar et al (2013)
Italians_North	ITA_NOR	13	Li et al (2008)
Italians_Piedmont	ITA_PIE	10	Tamm et al (2019)
Italians_Sicily	ITA_SIC	31	Behar et al (2013); Hellenthal et al (2014)
Italians_South	ITA_SOU	17	Hellenthal et al (2014)
Italians_Tuscany	ITA_TUS	15	Li et al (2008); Tamm et al (2019)
Jordanians	JOR	19	Behar et al (2010)
Karelians	KAR	16	Tambets et al (2018); Yunusbayev et al (2015)
Kosovars	KOS	9	Kovacevic et al (2014)
Kumyks	KUM	16	Yunusbayev et al (2012); Yunusbayev et al (2015)
Latvians	LAT	7	Kushniarevich et al (2015); Tambets et al (2018)
Lebanese	LEB	6	Behar et al (2010); Behar et al (2013)
Lezgins	LEZ	21	Behar et al (2010); Behar et al (2013)
Libyan_Jews	LYB_JEW	6	Behar et al (2013)
Lithuanians	LIT	9	Behar et al (2010)
Macedonians	MAC	14	Kovacevic et al (2014)
Moldavians	MOLD	7	Behar et al (2013)
Montenegrins	MON	14	Kovacevic et al (2014)
Mordovians	MORD	15	Yunusbayev et al (2012)
Moroccan_Jews	MOR_JEW	17	Behar et al (2010); Behar et al (2013)
North_Ossetians	OSS	18	Behar et al (2013); Yunusbayev et al (2012)
Norwegian	NOR	18	Hellenthal et al (2014)
Orcadians	ORK	14	Li et al (2008)
Palestinians	PAL	46	Behar et al (2013); Li et al (2008)
Poles	POL	37	Behar et al (2013); Hellenthal et al (2014); Tambets et al (2018)
Portugese	POR	10	Tamm et al (2019)
Romanians	ROM	14	Behar et al (2010)
Russians	RUS	64	Li et al (2008); Kushniarevich et al (2015); Tambets et al (2018); Yunusbayev et al (2015)
Samaritians	SAM	2	Behar et al (2010)
Sardinians	ITA_SAR	28	Li et al (2008)
Saudis	SAU	19	Behar et al (2010)
Scottish	SCO	6	Hellenthal et al (2014)
Sephardic_Jews	SEPH_JEW	21	Behar et al (2010); Behar et al (2013)
Serbians	SER	18	Kovacevic et al (2014)
Slovaks	SLOK	15	Kushniarevich et al (2015)
Slovenians	SLOV	15	Kushniarevich et al (2015)
Spaniards	SPA	34	Behar et al (2010); Hellenthal et al (2014)
Swedens	SWE	19	Behar et al (2013); Tambets et al (2018)
Syrian_Jews	SYR_JEW	2	Behar et al (2013)
Syrians	SYR	16	Behar et al (2010)
Tabasaran	TAB	3	Behar et al (2013)
Tunisian_Jews	TUN_JEW	5	Behar et al (2013)
Turks	TUR	18	Behar et al (2010)
UAE	UAE	10	Hellenthal et al (2014)
Ukranians	UKR	20	Yunusbayev et al (2012)
Welsh	WEL	4	Hellenthal et al (2014)
Yemenese	YEM	6	Behar et al (2010)
Yemenite_Jews	YEM_JEW	18	Behar et al (2010); Behar et al (2013)
Behar et al. (2010) Nature. 466(7303):238-42. doi: 10.1038/nature09103.
Behar et al. (2013) Hum Biol. 85(6):859-900. doi: 10.3378/027.085.0604.
Busby et al. (2015) Curr Bio. 25(19):2518-26. doi: 10.1016/j.cub.2015.08.007.
Hellenthal et al. (2014) Science. 343(6172):747-751. doi: 10.1126/science.1243518.
Kovacevic et al. (2014) PLoS One. 9(8):e105090. doi: 10.1371/journal.pone.0105090.
Kushniarevich et al. (2015) PLoS One. 10(9):e0135820. doi: 10.1371/journal.pone.0135820.
Li et al. (2008) Science. 319(5866):1100-4. doi: 10.1126/science.1153717.
Raghavan et al. (2013) Nature. 505(7481):87-91. doi: 10.1038/nature12736.
Tambets et al. (2018) Genome Biol. 19(1):139. doi: 10.1186/s13059-018-1522-1.
Tamm et al. (2019) Sci Rep. 9(1):13581. doi: 10.1038/s41598-019-49901-8.
Yunusbayev et al. (2012) Mol Biol Evol. 29(1):359-65. doi: 10.1093/molbev/msr221.
Yunusbayev et al. (2015) PLoS Genet. 11(4):e1005068. doi: 10.1371/journal.pgen.1005068.
