# Supplementary material for: The Genetic Variability of Present‐Day Bulgarians Captures Ancient and Recent Ancestral Contributions
Source: Am J Biol Anthropol. 2025 Apr 9;186(4):e70037. doi: 10.1002/ajpa.70037 (PMC11980028; doi:10.1002/ajpa.70037)
Supplement: Supplementary file 10 — Table S3. List of 522 ancient individuals considered for the comparison with modern populations. [file AJPA-186-e70037-s012.xlsx]

## Sheet: Table S3
Supplementary Table S3. List of 522 ancient individuals considered for the comparison with modern populations
Sample_ID	Culture/Analysis_Label	Reference
KK1.SG	CHG	Jones et al. 2015
SATP.SG	CHG	Jones et al. 2015
I0124	EHG	Mathieson et al. 2015
I0211	EHG	Mathieson et al. 2015
I0061	EHG	Mathieson et al. 2015
Popovo2	EHG	Mittnik et al. 2018
UzOO77	EHG	Mittnik et al. 2018
Loschbour_snpAD.DG	WHG	Mathieson et al. 2018
I0843	WHG	Olalde et al. 2019
LaBrana1_published.SG	WHG	Olalde et al. 2014
I1507	WHG	Mathieson et al. 2015
Villabruna	WHG	Fu et al. 2016
I4081_published	Iron_Gates_HG	Mathieson et al. 2018
I4655_published	Iron_Gates_HG	Mathieson et al. 2018
I4657_published	Iron_Gates_HG	Mathieson et al. 2018
I4871	Iron_Gates_HG	Mathieson et al. 2018
I4872	Iron_Gates_HG	Mathieson et al. 2018
I4873	Iron_Gates_HG	Mathieson et al. 2018
I4874	Iron_Gates_HG	Mathieson et al. 2018
I4875	Iron_Gates_HG	Mathieson et al. 2018
I4876	Iron_Gates_HG	Mathieson et al. 2018
I4877	Iron_Gates_HG	Mathieson et al. 2018
I4878	Iron_Gates_HG	Mathieson et al. 2018
I4880	Iron_Gates_HG	Mathieson et al. 2018
I4881_published	Iron_Gates_HG	Mathieson et al. 2018
I4914_published	Iron_Gates_HG	Mathieson et al. 2018
I4915	Iron_Gates_HG	Mathieson et al. 2018
I4916	Iron_Gates_HG	Mathieson et al. 2018
I4917	Iron_Gates_HG	Mathieson et al. 2018
I5233	Iron_Gates_HG	Mathieson et al. 2018
I5234	Iron_Gates_HG	Mathieson et al. 2018
I5235	Iron_Gates_HG	Mathieson et al. 2018
I5236	Iron_Gates_HG	Mathieson et al. 2018
I5237	Iron_Gates_HG	Mathieson et al. 2018
I5238	Iron_Gates_HG	Mathieson et al. 2018
I5239	Iron_Gates_HG	Mathieson et al. 2018
I5240	Iron_Gates_HG	Mathieson et al. 2018
I5242	Iron_Gates_HG	Mathieson et al. 2018
I5244	Iron_Gates_HG	Mathieson et al. 2018
I5771	Iron_Gates_HG	Mathieson et al. 2018
I5772	Iron_Gates_HG	Mathieson et al. 2018
I5773_published	Iron_Gates_HG	Mathieson et al. 2018
I5401	Iron_Gates_HG	Mathieson et al. 2018
I5402	Iron_Gates_HG	Mathieson et al. 2018
I5407	Iron_Gates_HG	Mathieson et al. 2018
OC.SG	Iron_Gates_HG	Mathieson et al. 2018
I5409_published	Iron_Gates_HG	Mathieson et al. 2018
I5411	Iron_Gates_HG	Mathieson et al. 2018
I4582	Iron_Gates_HG	Mathieson et al. 2018
I4607	Iron_Gates_HG	Mathieson et al. 2018
I4660	Iron_Gates_HG	Mathieson et al. 2018
I4870	Iron_Gates_HG	Mathieson et al. 2018
I5436	Iron_Gates_HG	Mathieson et al. 2018
ZBC_IPB001.B-C0101_Luk2-Pinarbasi	Anatolia_Epipaleolithic	Feldman et al. 2019
ZHAG_BON004.A0101_Luk10	Anatolia_N	Feldman et al. 2019
ZHAJ_BON034.A0101_Luk9	Anatolia_N	Feldman et al. 2019
ZHJ_BON024.A0101_Luk84	Anatolia_N	Feldman et al. 2019
ZKO_BON001.A0101_Luk7	Anatolia_N	Feldman et al. 2019
ZMOJ_BON014.A0101_Luk21	Anatolia_N	Feldman et al. 2019
I1100	Anatolia_N	Mathieson et al. 2015
I1102	Anatolia_N	Mathieson et al. 2015
I1099	Anatolia_N	Mathieson et al. 2015
I1103	Anatolia_N	Mathieson et al. 2015
I1101	Anatolia_N	Mathieson et al. 2015
I1097	Anatolia_N	Mathieson et al. 2015
I0744	Anatolia_N	Mathieson et al. 2015
I1096	Anatolia_N	Mathieson et al. 2015
I1098	Anatolia_N	Mathieson et al. 2015
I0708	Anatolia_N	Mathieson et al. 2015
I0745	Anatolia_N	Mathieson et al. 2015
I0746	Anatolia_N	Mathieson et al. 2015
I0707	Anatolia_N	Mathieson et al. 2015
I0709	Anatolia_N	Mathieson et al. 2015
I0736	Anatolia_N	Mathieson et al. 2015
I0726	Anatolia_N	Mathieson et al. 2015
I0723	Anatolia_N	Lazaridis et al. 2022
I0724	Anatolia_N	Lazaridis et al. 2022
I0727	Anatolia_N	Lazaridis et al. 2022
I1580	Anatolia_N	Lazaridis et al. 2022
I1581	Anatolia_N	Lazaridis et al. 2022
I1583	Anatolia_N	Lazaridis et al. 2022
I1579	Anatolia_N	Lazaridis et al. 2022
I1585	Anatolia_N	Lazaridis et al. 2022
I1709	Levant_N	Lazaridis et al. 2022
I1679	Levant_N	Lazaridis et al. 2022
I1414	Levant_N	Lazaridis et al. 2022
I1415	Levant_N	Lazaridis et al. 2022
I1700	Levant_N	Lazaridis et al. 2022
I1701	Levant_N	Lazaridis et al. 2022
I1727	Levant_N	Lazaridis et al. 2016
I1710	Levant_N	Lazaridis et al. 2016
I1707	Levant_N	Lazaridis et al. 2016
I1704	Levant_N	Lazaridis et al. 2016
I1699	Levant_N	Lazaridis et al. 2016
I0867	Levant_N	Lazaridis et al. 2016
I0861_d	Israel_Natufian	Lazaridis et al. 2016
I1072_d	Israel_Natufian	Lazaridis et al. 2016
I1069_published	Israel_Natufian	Lazaridis et al. 2016
I1687_d	Israel_Natufian	Lazaridis et al. 2016
I1690_published	Israel_Natufian	Lazaridis et al. 2016
I1685_d	Israel_Natufian	Lazaridis et al. 2016
TAF010	Morocco_Iberomaurusian	van de Loosdrecht et al. 2018
TAF011	Morocco_Iberomaurusian	van de Loosdrecht et al. 2018
TAF013	Morocco_Iberomaurusian	van de Loosdrecht et al. 2018
TAF014	Morocco_Iberomaurusian	van de Loosdrecht et al. 2018
I1290	Iran_N	Lazaridis et al. 2016
I1944	Iran_N	Narasimhan et al. 2019
I1945	Iran_N	Narasimhan et al. 2019
I1947	Iran_N	Narasimhan et al. 2019
I1949	Iran_N	Narasimhan et al. 2019
I1954	Iran_N	Narasimhan et al. 2019
I1951	Iran_N	Narasimhan et al. 2019
I7527	Iran_N	Narasimhan et al. 2019
I6457	Mesopotamia_PPNA	Lazaridis et al. 2022
I6445	Mesopotamia_PPNA	Lazaridis et al. 2022
I8432	Mesopotamia_PPNA	Lazaridis et al. 2022
I1048_published_all	OldAfrica	Skoglund et al. 2017
I0589_all	OldAfrica	Skoglund et al. 2017
I10871.SG	OldAfrica	Lipson et al. 2020
I10872_published	OldAfrica	Lipson et al. 2020
I10873.SG	OldAfrica	Lipson et al. 2020
I10874_published	OldAfrica	Lipson et al. 2020
KPL001	OldAfrica	Wang et al. 2020
NYA002	OldAfrica	Wang et al. 2020
NYA003	OldAfrica	Wang et al. 2020
MA1.SG	MA1	Raghavan et al. 2013
I6349	Mongolia_EIA	Wang et al. 2021
I6352	Mongolia_EIA	Wang et al. 2021
I6353	Mongolia_EIA	Wang et al. 2021
I6357	Mongolia_EIA	Wang et al. 2021
I6359	Mongolia_EIA	Wang et al. 2021
I7032	Mongolia_EIA	Wang et al. 2021
I6365	Mongolia_EIA	Wang et al. 2021
I6369	Mongolia_EIA	Wang et al. 2021
I12969	Mongolia_EIA	Wang et al. 2021
I12960	Mongolia_EIA	Wang et al. 2021
I12971	Mongolia_EIA	Wang et al. 2021
I13178	Mongolia_EIA	Wang et al. 2021
I13963	Mongolia_EIA	Wang et al. 2021
I6711	Steppe_BA	Narasimhan et al. 2019
I6713	Steppe_BA	Narasimhan et al. 2019
I6715	Steppe_BA	Narasimhan et al. 2019
I0370	Steppe_BA	Mathieson et al. 2015
I0441	Steppe_BA	Mathieson et al. 2015
I0444	Steppe_BA	Mathieson et al. 2015
I0439	Steppe_BA	Mathieson et al. 2015
I0357	Steppe_BA	Mathieson et al. 2015
I0429	Steppe_BA	Mathieson et al. 2015
I0443	Steppe_BA	Mathieson et al. 2015
I2071	Steppe_BA	Narasimhan et al. 2019
I2105	Steppe_BA	Mathieson et al. 2018
I3950	Steppe_BA	Narasimhan et al. 2019
I3954	Steppe_BA	Narasimhan et al. 2019
I1829	Steppe_BA	Narasimhan et al. 2019
I3952	Steppe_BA	Narasimhan et al. 2019
I5269	Steppe_BA	Narasimhan et al. 2019
I5272	Steppe_BA	Narasimhan et al. 2019
I5273	Steppe_BA	Narasimhan et al. 2019
I5277	Steppe_BA	Narasimhan et al. 2019
I5278	Steppe_BA	Narasimhan et al. 2019
I5279	Steppe_BA	Narasimhan et al. 2019
I6294	Steppe_BA	Narasimhan et al. 2019
I3387	Steppe_BA	Narasimhan et al. 2019
I7489	Steppe_BA	Narasimhan et al. 2019
I8745	Steppe_BA	Narasimhan et al. 2019
I10565	Steppe_BA	Narasimhan et al. 2019
I10564	Steppe_BA	Narasimhan et al. 2019
I11112	Steppe_BA	Narasimhan et al. 2019
I11752	Steppe_BA	Narasimhan et al. 2019
I0231	Steppe_BA	Patterson et al. 2021
RK1001	Steppe_BA	Wang et al. 2019
I3141	Steppe_BA	Patterson et al. 2021
I0438	Steppe_BA	Patterson et al. 2021
I3322	Iberia_IA	Olalde et al. 2019
I3324	Iberia_IA	Olalde et al. 2019
I3323	Iberia_IA	Olalde et al. 2019
I3759	Iberia_IA	Olalde et al. 2019
I3326	Iberia_IA	Olalde et al. 2019
I3327	Iberia_IA	Olalde et al. 2019
I3757	Iberia_IA	Olalde et al. 2019
I3758	Iberia_IA	Olalde et al. 2019
I12410	Iberia_IA	Olalde et al. 2019
I12878	Iberia_IA	Olalde et al. 2019
I12879	Iberia_IA	Olalde et al. 2019
I12877	Iberia_IA	Olalde et al. 2019
I12561	Iberia_IA	Olalde et al. 2019
I12640	Iberia_IA	Olalde et al. 2019
I12641	Iberia_IA	Olalde et al. 2019
I12642	Iberia_IA	Olalde et al. 2019
I3321_published	Iberia_IA	Olalde et al. 2019
I3320	Iberia_IA	Patterson et al. 2021
I4556_published	Iberia_IA	Olalde et al. 2019
I12171	Iberia_IA	Patterson et al. 2021
I19989	Iberia_IA	Patterson et al. 2021
I19722	Iberia_IA	Patterson et al. 2021
I19990	Iberia_IA	Patterson et al. 2021
I19988	Iberia_IA	Patterson et al. 2021
I19987	Iberia_IA	Patterson et al. 2021
I19991	Iberia_IA	Patterson et al. 2021
I0070	Greece_Minoan	Lazaridis et al. 2017
I0071	Greece_Minoan	Lazaridis et al. 2017
I0073	Greece_Minoan	Lazaridis et al. 2017
I0074	Greece_Minoan	Lazaridis et al. 2017
I9005	Greece_Minoan	Lazaridis et al. 2017
I9127	Greece_Minoan	Lazaridis et al. 2017
I9128	Greece_Minoan	Lazaridis et al. 2017
I9129	Greece_Minoan	Lazaridis et al. 2017
I9130	Greece_Minoan	Lazaridis et al. 2017
I9131	Greece_Minoan	Lazaridis et al. 2017
I14916	Greece_Minoan	Lazaridis et al. 2022
I4331	CroatiaMLBA_SloveniaIA	Mathieson et al. 2018
I4332	CroatiaMLBA_SloveniaIA	Mathieson et al. 2018
I5691	CroatiaMLBA_SloveniaIA	Patterson et al. 2021
I5692	CroatiaMLBA_SloveniaIA	Patterson et al. 2021
I5693	CroatiaMLBA_SloveniaIA	Patterson et al. 2021
I18413	CroatiaMLBA_SloveniaIA	Lazaridis et al. 2022
I18415	CroatiaMLBA_SloveniaIA	Lazaridis et al. 2022
I18416	CroatiaMLBA_SloveniaIA	Lazaridis et al. 2022
I18417	CroatiaMLBA_SloveniaIA	Lazaridis et al. 2022
I18082	CroatiaMLBA_SloveniaIA	Lazaridis et al. 2022
I18071	CroatiaMLBA_SloveniaIA	Lazaridis et al. 2022
I18077	CroatiaMLBA_SloveniaIA	Lazaridis et al. 2022
I18074	CroatiaMLBA_SloveniaIA	Lazaridis et al. 2022
I18073	CroatiaMLBA_SloveniaIA	Lazaridis et al. 2022
I18078	CroatiaMLBA_SloveniaIA	Lazaridis et al. 2022
I18075	CroatiaMLBA_SloveniaIA	Lazaridis et al. 2022
I18087	CroatiaMLBA_SloveniaIA	Lazaridis et al. 2022
I18072	CroatiaMLBA_SloveniaIA	Lazaridis et al. 2022
I18732	CroatiaMLBA_SloveniaIA	Lazaridis et al. 2022
I18724	CroatiaMLBA_SloveniaIA	Lazaridis et al. 2022
I18727	CroatiaMLBA_SloveniaIA	Lazaridis et al. 2022
I18734	CroatiaMLBA_SloveniaIA	Lazaridis et al. 2022
I18739	CroatiaMLBA_SloveniaIA	Lazaridis et al. 2022
I18725	CroatiaMLBA_SloveniaIA	Lazaridis et al. 2022
I18721	CroatiaMLBA_SloveniaIA	Lazaridis et al. 2022
I18737	CroatiaMLBA_SloveniaIA	Lazaridis et al. 2022
I18729	CroatiaMLBA_SloveniaIA	Lazaridis et al. 2022
I18720	CroatiaMLBA_SloveniaIA	Lazaridis et al. 2022
I18730	CroatiaMLBA_SloveniaIA	Lazaridis et al. 2022
I18738	CroatiaMLBA_SloveniaIA	Lazaridis et al. 2022
I18723	CroatiaMLBA_SloveniaIA	Lazaridis et al. 2022
I18733	CroatiaMLBA_SloveniaIA	Lazaridis et al. 2022
I22940	CroatiaMLBA_SloveniaIA	Patterson et al. 2021
I22938	CroatiaMLBA_SloveniaIA	Patterson et al. 2021
I22937	CroatiaMLBA_SloveniaIA	Patterson et al. 2021
I23978	CroatiaMLBA_SloveniaIA	Patterson et al. 2021
I5698	CroatiaMLBA_SloveniaIA	Patterson et al. 2021
I5689	CroatiaMLBA_SloveniaIA	Patterson et al. 2021
I5690	CroatiaMLBA_SloveniaIA	Patterson et al. 2021
I5697	CroatiaMLBA_SloveniaIA	Patterson et al. 2021
I18719	CroatiaMLBA_SloveniaIA	Patterson et al. 2021
I4533	SoutheastTurkey_Byzantine	Lazaridis et al. 2022
I4474	SoutheastTurkey_Byzantine	Lazaridis et al. 2022
I4475	SoutheastTurkey_Byzantine	Lazaridis et al. 2022
I4532	SoutheastTurkey_Byzantine	Lazaridis et al. 2022
I4534	SoutheastTurkey_Byzantine	Lazaridis et al. 2022
I14791	SoutheastTurkey_Byzantine	Lazaridis et al. 2022
I14652	SoutheastTurkey_Byzantine	Lazaridis et al. 2022
I14645	SoutheastTurkey_Byzantine	Lazaridis et al. 2022
I14651	SoutheastTurkey_Byzantine	Lazaridis et al. 2022
I14647	SoutheastTurkey_Byzantine	Lazaridis et al. 2022
I14648	SoutheastTurkey_Byzantine	Lazaridis et al. 2022
I16571	SoutheastTurkey_Byzantine	Lazaridis et al. 2022
Kivutkalns164	Baltic_BA	Mittnik et al. 2018
Kivutkalns194	Baltic_BA	Mittnik et al. 2018
Kivutkalns215	Baltic_BA	Mittnik et al. 2018
Kivutkalns25	Baltic_BA	Mittnik et al. 2018
Turlojiske1932	Baltic_BA	Mittnik et al. 2018
Turlojiske1	Baltic_BA	Mittnik et al. 2018
Turlojiske3	Baltic_BA	Mittnik et al. 2018
Turlojiske5	Baltic_BA	Mittnik et al. 2018
I0576	Steppe_IA	Unterlander et al. 2017
I0563	Steppe_IA	Unterlander et al. 2017
I0562	Steppe_IA	Unterlander et al. 2017
I0577	Steppe_IA	Unterlander et al. 2017
I6224	Steppe_IA	Wang et al. 2021
I6225	Steppe_IA	Wang et al. 2021
I6226	Steppe_IA	Wang et al. 2021
I6231	Steppe_IA	Wang et al. 2021
I6232	Steppe_IA	Wang et al. 2021
I6233	Steppe_IA	Wang et al. 2021
I6356	Steppe_IA	Wang et al. 2021
I7028	Steppe_IA	Wang et al. 2021
I7029	Steppe_IA	Wang et al. 2021
I7023	Steppe_IA	Wang et al. 2021
I7030	Steppe_IA	Wang et al. 2021
I7024	Steppe_IA	Wang et al. 2021
I7027	Steppe_IA	Wang et al. 2021
I7022	Steppe_IA	Wang et al. 2021
I12970	Steppe_IA	Wang et al. 2021
CHN001	Steppe_IA	Jeong et al. 2020
CHN003	Steppe_IA	Jeong et al. 2020
CHN004	Steppe_IA	Jeong et al. 2020
CHN006	Steppe_IA	Jeong et al. 2020
CHN007	Steppe_IA	Jeong et al. 2020
CHN008	Steppe_IA	Jeong et al. 2020
CHN012	Steppe_IA	Jeong et al. 2020
CHN015	Steppe_IA	Jeong et al. 2020
CHN016	Steppe_IA	Jeong et al. 2020
AKB001	Steppe_IA	Gnecchi-Ruscone et al. 2021
ALN002	Steppe_IA	Gnecchi-Ruscone et al. 2021
ALN003	Steppe_IA	Gnecchi-Ruscone et al. 2021
ALN005	Steppe_IA	Gnecchi-Ruscone et al. 2021
ALN006	Steppe_IA	Gnecchi-Ruscone et al. 2021
ALN008	Steppe_IA	Gnecchi-Ruscone et al. 2021
ALN009	Steppe_IA	Gnecchi-Ruscone et al. 2021
BKT001	Steppe_IA	Gnecchi-Ruscone et al. 2021
BRE003	Steppe_IA	Gnecchi-Ruscone et al. 2021
BRE004	Steppe_IA	Gnecchi-Ruscone et al. 2021
BRE005	Steppe_IA	Gnecchi-Ruscone et al. 2021
BRE006	Steppe_IA	Gnecchi-Ruscone et al. 2021
BRE009	Steppe_IA	Gnecchi-Ruscone et al. 2021
BRE010	Steppe_IA	Gnecchi-Ruscone et al. 2021
BRE011	Steppe_IA	Gnecchi-Ruscone et al. 2021
BRE012	Steppe_IA	Gnecchi-Ruscone et al. 2021
BRE013	Steppe_IA	Gnecchi-Ruscone et al. 2021
CHK001	Steppe_IA	Gnecchi-Ruscone et al. 2021
CHK002	Steppe_IA	Gnecchi-Ruscone et al. 2021
CHK003	Steppe_IA	Gnecchi-Ruscone et al. 2021
CHK005	Steppe_IA	Gnecchi-Ruscone et al. 2021
KEN001	Steppe_IA	Gnecchi-Ruscone et al. 2021
KEN002	Steppe_IA	Gnecchi-Ruscone et al. 2021
KEN003	Steppe_IA	Gnecchi-Ruscone et al. 2021
KKM001	Steppe_IA	Gnecchi-Ruscone et al. 2021
KSH001	Steppe_IA	Gnecchi-Ruscone et al. 2021
KSH002	Steppe_IA	Gnecchi-Ruscone et al. 2021
KSH004	Steppe_IA	Gnecchi-Ruscone et al. 2021
KYZ001	Steppe_IA	Gnecchi-Ruscone et al. 2021
KYZ002	Steppe_IA	Gnecchi-Ruscone et al. 2021
KZL001	Steppe_IA	Gnecchi-Ruscone et al. 2021
SRK001	Steppe_IA	Gnecchi-Ruscone et al. 2021
TAL003	Steppe_IA	Gnecchi-Ruscone et al. 2021
TAL005	Steppe_IA	Gnecchi-Ruscone et al. 2021
WAR001	Steppe_IA	Gnecchi-Ruscone et al. 2021
I11629	Netherlands_MBA_IA	Patterson et al. 2021
I12082	Netherlands_MBA_IA	Patterson et al. 2021
I12083	Netherlands_MBA_IA	Patterson et al. 2021
I12081	Netherlands_MBA_IA	Patterson et al. 2021
I11973	Netherlands_MBA_IA	Patterson et al. 2021
I11972	Netherlands_MBA_IA	Patterson et al. 2021
I12907	Netherlands_MBA_IA	Patterson et al. 2021
I12905	Netherlands_MBA_IA	Patterson et al. 2021
I12903	Netherlands_MBA_IA	Patterson et al. 2021
I11971	Netherlands_MBA_IA	Patterson et al. 2021
I17019	Netherlands_MBA_IA	Patterson et al. 2021
I17750	Netherlands_MBA_IA	Patterson et al. 2021
I12906	Netherlands_MBA_IA	Patterson et al. 2021
I20058	Netherlands_MBA_IA	Patterson et al. 2021
I20062	Netherlands_MBA_IA	Patterson et al. 2021
I26832	Netherlands_MBA_IA	Patterson et al. 2021
I26828	Netherlands_MBA_IA	Patterson et al. 2021
I26829	Netherlands_MBA_IA	Patterson et al. 2021
I26830	Netherlands_MBA_IA	Patterson et al. 2021
I26831	Netherlands_MBA_IA	Patterson et al. 2021
I9010	Aegean_BA_IA	Lazaridis et al. 2017
I9006	Aegean_BA_IA	Lazaridis et al. 2017
I9033	Aegean_BA_IA	Lazaridis et al. 2017
I9041	Aegean_BA_IA	Lazaridis et al. 2017
I8338	Aegean_BA_IA	Olalde et al. 2019
I8205	Aegean_BA_IA	Olalde et al. 2019
I8208	Aegean_BA_IA	Olalde et al. 2019
I8215	Aegean_BA_IA	Olalde et al. 2019
I15571	Aegean_BA_IA	Lazaridis et al. 2022
I15582	Aegean_BA_IA	Lazaridis et al. 2022
I16709	Aegean_BA_IA	Lazaridis et al. 2022
I13578	Aegean_BA_IA	Lazaridis et al. 2022
I13579	Aegean_BA_IA	Lazaridis et al. 2022
I19366	Aegean_BA_IA	Lazaridis et al. 2022
I13428	Aegean_BA_IA	Lazaridis et al. 2022
I13518	Aegean_BA_IA	Lazaridis et al. 2022
I13531	Aegean_BA_IA	Lazaridis et al. 2022
I13580	Aegean_BA_IA	Lazaridis et al. 2022
I13519_d	Aegean_BA_IA	Lazaridis et al. 2022
I13433	Aegean_BA_IA	Lazaridis et al. 2022
I13514	Aegean_BA_IA	Lazaridis et al. 2022
I13516	Aegean_BA_IA	Lazaridis et al. 2022
I13577	Aegean_BA_IA	Lazaridis et al. 2022
I19364	Aegean_BA_IA	Lazaridis et al. 2022
I5723	Croatia_IA	Lazaridis et al. 2022
I5724	Croatia_IA	Lazaridis et al. 2022
I5725	Croatia_IA	Lazaridis et al. 2022
I5726	Croatia_IA	Lazaridis et al. 2022
I5727	Croatia_IA	Lazaridis et al. 2022
I5728	Croatia_IA	Lazaridis et al. 2022
I5729	Croatia_IA	Lazaridis et al. 2022
I18831	Croatia_IA	Lazaridis et al. 2022
I23911	Croatia_IA	Patterson et al. 2021
I23904	Croatia_IA	Patterson et al. 2021
I23995	Croatia_IA	Patterson et al. 2021
I23996	Croatia_IA	Patterson et al. 2021
I24345	Croatia_IA	Patterson et al. 2021
I24639	Croatia_IA	Patterson et al. 2021
I24638	Croatia_IA	Patterson et al. 2021
I24879	Croatia_IA	Patterson et al. 2021
I24882	Croatia_IA	Patterson et al. 2021
I26742	Croatia_IA	Patterson et al. 2021
I16803	Serbia_BA	Lazaridis et al. 2022
I17912	Serbia_BA	Lazaridis et al. 2022
I17913	Serbia_BA	Lazaridis et al. 2022
I23207	Serbia_BA	Patterson et al. 2021
I23208	Serbia_BA	Patterson et al. 2021
I23206	Serbia_BA	Patterson et al. 2021
I23209	Serbia_BA	Patterson et al. 2021
I23210	Serbia_BA	Patterson et al. 2021
I23211	Serbia_BA	Patterson et al. 2021
I23212	Serbia_BA	Patterson et al. 2021
I23205	Serbia_BA	Patterson et al. 2021
I15507	CroatiaSerbia_RomanLocal	Olalde et al. 2023
I15492	CroatiaSerbia_RomanLocal	Olalde et al. 2023
I15495	CroatiaSerbia_RomanLocal	Olalde et al. 2023
I15544	CroatiaSerbia_RomanLocal	Olalde et al. 2023
I15546	CroatiaSerbia_RomanLocal	Olalde et al. 2023
I15555	CroatiaSerbia_RomanLocal	Olalde et al. 2023
I26703	CroatiaSerbia_RomanLocal	Olalde et al. 2023
I26708	CroatiaSerbia_RomanLocal	Olalde et al. 2023
I26702	CroatiaSerbia_RomanLocal	Olalde et al. 2023
I27297	CroatiaSerbia_RomanLocal	Olalde et al. 2023
I15513	CroatiaSerbia_RomanAnatolian	Olalde et al. 2023
I15526	CroatiaSerbia_RomanAnatolian	Olalde et al. 2023
I15524	CroatiaSerbia_RomanAnatolian	Olalde et al. 2023
I15532	CroatiaSerbia_RomanAnatolian	Olalde et al. 2023
I15488	CroatiaSerbia_RomanAnatolian	Olalde et al. 2023
I15489	CroatiaSerbia_RomanAnatolian	Olalde et al. 2023
I15508	CroatiaSerbia_RomanAnatolian	Olalde et al. 2023
I15502	CroatiaSerbia_RomanAnatolian	Olalde et al. 2023
I26746	CroatiaSerbia_RomanAnatolian	Olalde et al. 2023
I26753	CroatiaSerbia_RomanAnatolian	Olalde et al. 2023
I26707	CroatiaSerbia_RomanAnatolian	Olalde et al. 2023
I14688	Albania_BA_IA	Lazaridis et al. 2022
I14692	Albania_BA_IA	Lazaridis et al. 2022
I14690	Albania_BA_IA	Lazaridis et al. 2022
I16251	Albania_BA_IA	Lazaridis et al. 2022
I16254	Albania_BA_IA	Lazaridis et al. 2022
I16256	Albania_BA_IA	Lazaridis et al. 2022
AV1	CEE_EarlyMedieval	Amorim et al. 2018
I20515	CEE_EarlyMedieval	Patterson et al. 2021
I20571	WestAnatolia_Ottoman	Lazaridis et al. 2022
I20324	WestAnatolia_Ottoman	Lazaridis et al. 2022
I20329	WestAnatolia_Ottoman	Lazaridis et al. 2022
I20573	WestAnatolia_Ottoman	Lazaridis et al. 2022
I20323	WestAnatolia_Ottoman	Lazaridis et al. 2022
I20570	WestAnatolia_Ottoman	Lazaridis et al. 2022
I20327	WestAnatolia_Ottoman	Lazaridis et al. 2022
I20572	WestAnatolia_Ottoman	Lazaridis et al. 2022
I20328	WestAnatolia_Ottoman	Lazaridis et al. 2022
I20325	WestAnatolia_Ottoman	Lazaridis et al. 2022
I20326	WestAnatolia_Ottoman	Lazaridis et al. 2022
I2215	BGR_MalakPreslavets_N	Lazaridis et al. 2022
I1296	BGR_MalakPreslavets_N	Lazaridis et al. 2022
I1297	BGR_MalakPreslavets_N	Mathieson et al. 2018
I1295	BGR_MalakPreslavets_N	Mathieson et al. 2018
I1113	BGR_MalakPreslavets_N	Mathieson et al. 2018
I1108	BGR_MalakPreslavets_N	Mathieson et al. 2018
I0698	BGR_N	Lazaridis et al. 2022
I2529	BGR_N	Lazaridis et al. 2022
I0706	BGR_N	Mathieson et al. 2018
I0704	BGR_N	Lazaridis et al. 2022
I11134	BGR_N	Lazaridis et al. 2022
I11135	BGR_N	Lazaridis et al. 2022
I11270	BGR_N	Lazaridis et al. 2022
I17981	BGR_N	Lazaridis et al. 2022
I2521	BGR_N	Mathieson et al. 2018
I1298	BGR_N	Lazaridis et al. 2022
I2526	BGR_N	Mathieson et al. 2018
I2431	BGR_ChL	Mathieson et al. 2018
I2425	BGR_ChL	Mathieson et al. 2018
I2430	BGR_ChL	Mathieson et al. 2018
I0781	BGR_ChL	Mathieson et al. 2018
I2428	BGR_ChL	Lazaridis et al. 2022
I2423	BGR_ChL	Mathieson et al. 2018
I0785	BGR_ChL	Mathieson et al. 2018
I2509	BGR_ChL	Mathieson et al. 2018
I2427	BGR_ChL	Mathieson et al. 2018
I2426	BGR_ChL	Lazaridis et al. 2022
I2424	BGR_ChL	Mathieson et al. 2018
I2519	BGR_ChL	Mathieson et al. 2018
ANI159-ANI181	BGR_Varna_Eneol	Mathieson et al. 2018
ANI160	BGR_Varna_Eneol	Mathieson et al. 2018
ANI152	BGR_Varna_Eneol	Mathieson et al. 2018
ANI153	BGR_Varna_Eneol	Mathieson et al. 2018
I2520	BGR_EBA	Mathieson et al. 2018
I2177	BGR_EBA	Lazaridis et al. 2022
I2175	BGR_EBA	Mathieson et al. 2018
I2180	BGR_EBA	Lazaridis et al. 2022
Bul10	BGR_EBA	Mathieson et al. 2018
I19458	BGR_EBA	Lazaridis et al. 2022
I19457	BGR_EBA	Lazaridis et al. 2022
I19459	BGR_EBA	Lazaridis et al. 2022
I19460	BGR_EBA	Lazaridis et al. 2022
I19461	BGR_EBA	Lazaridis et al. 2022
I2165	BGR_EBA	Mathieson et al. 2018
I19462	BGR_EBA	Lazaridis et al. 2022
Bul8	BGR_EBA	Mathieson et al. 2018
Bul6	BGR_EBA	Mathieson et al. 2018
I19451	BGR_EBA	Lazaridis et al. 2022
I19452	BGR_EBA	Lazaridis et al. 2022
I19453	BGR_EBA	Lazaridis et al. 2022
I19454	BGR_EBA	Lazaridis et al. 2022
I19455	BGR_EBA	Lazaridis et al. 2022
I19456	BGR_EBA	Lazaridis et al. 2022
I20182	BGR_EMBA	Lazaridis et al. 2022
I2163	BGR_MLBA	Mathieson et al. 2018
I15844	BGR_IA	Lazaridis et al. 2022
I19487	BGR_IA	Lazaridis et al. 2022
I19490	BGR_IA	Lazaridis et al. 2022
I19493	BGR_IA	Lazaridis et al. 2022
I19494	BGR_IA	Lazaridis et al. 2022
I19495	BGR_IA	Lazaridis et al. 2022
I19497	BGR_IA	Lazaridis et al. 2022
I20180	BGR_IA	Lazaridis et al. 2022
I20181	BGR_IA	Lazaridis et al. 2022
I20183	BGR_IA	Lazaridis et al. 2022
I20184	BGR_IA	Lazaridis et al. 2022
I20185	BGR_IA	Lazaridis et al. 2022
I20186	BGR_IA	Lazaridis et al. 2022
I5769	BGR_IA	Mathieson et al. 2018
I19481	BGR_IA	Lazaridis et al. 2022
I19500	BGR_Anc	Lazaridis et al. 2022
I18792	BGR_RomByz	Lazaridis et al. 2022
I2525	BGR_Mdv	Lazaridis et al. 2022
I10548	BGR_Mdv	Lazaridis et al. 2022
I17980	BGR_Mdv	Lazaridis et al. 2022
