# Supplementary material for: The Genetic Variability of Present‐Day Bulgarians Captures Ancient and Recent Ancestral Contributions
Source: Am J Biol Anthropol. 2025 Apr 9;186(4):e70037. doi: 10.1002/ajpa.70037 (PMC11980028; doi:10.1002/ajpa.70037)
Supplement: Supplementary file 11 — Table S4. Composition of the genetic clusters inferred by ChromoPainter/FineSTRUCTURE. [file AJPA-186-e70037-s004.xlsx]

## Sheet: Table S4
Supplementary Table S4. Composition of the genetic clusters inferred by ChromoPainter/ FineSTRUCTURE
Cluster name	N	Cluster composition
ARMENIA_GEORGIA	9	5 Armenians; 4 Georgians
ARMENIA	27	26 Armenians; 1 Syrians
AZERI_IRAN_TURK	50	20 Azeris; 18 Turks; 11 Iranians; 1 Syrians
SAMARITAN	2	2 Samaritians
NEAR_EAST	23	6 Lebanese; 6 Syrians; 4 Palestinians; 4 Iranians; 1 Druze; 1 Jordanians; 1 Saudis
CYPRIOT	12	12 Cypriots
GEORGIAN_JEW	6	6 Georgian_Jews
AZERBAIJAN_JEW	11	11 Azerbaijani_Jews
IRAN_JEW	13	12 Iranian_Jews; 1 Iraqi_Jews
IRAQ_JEW	12	12 Iraqi_Jews
DRUZE1	26	26 Druze
DRUZE2	15	15 Druze
TUNISIA_LIBYA_JEW	12	6 Libyan_Jews; 5 Tunisian_Jews; 1 Algerian_Jews
MOROCCO_ALGERIA_JEW	21	17 Moroccan_Jews; 4 Algerian_Jews
SEPH_ITA_JEW	14	6 Sephardic_Jews; 5 Italian_Jews; 3 Ashkenazi_Jews
SEPHARDIC_JEW	20	14 Sephardic_Jews; 4 Italian_Jews; 2 Syrian_Jews
ASHKENAZI_JEW	25	23 Ashkenazi_Jews; 1 Sephardic_Jews; 1 Italian_Jews
KUMYK	20	16 Kumyks; 2 Azeris; 1 Chechens; 1 Balkars
LEZGIN	24	21 Lezgins; 3 Tabasaran
CHECHEN	19	19 Chechens
ADYGEI	15	15 Adygei
ABKHASIAN_GEORGIA	45	22 Abkhasians; 23 Georgians
NORTH_OSSENTIAN	18	18 North_Ossetians
BALKAR	19	19 Balkars
PALESTINIAN1	12	12 Palestinians
PALESTINIAN2	10	10 Palestinians
PALESTINIAN3	14	13 Palestinians; 1 Jordanians
JORDANIAN	26	17 Jordanians; 4 Palestinians; 3 Syrians; 1 Bedouins; 1 Saudis
SYRIAN	5	5 Syrians
SAUDI_UAE_YEMEN	8	3Yemenese; 2Saudis; 1UAE; 1Bedouins; 1Palestinians
BEDOUIN1	7	7 Bedouins
BEDOUIN_EGYPT	23	10 Egyptans; 8 Bedouins; 2 Yemenese; 2 Palestinians; 1 UAE
BEDOUIN2	7	7 Bedouins
YEMEN_JEW	18	18 Yemenite_Jews
UAE	8	8 UAE
SAUDI_BEDOUIN	7	3 Saudis; 2 Bedouins; 1 Egyptans; 1 Yemenese
SAUDI	12	12 Saudis
BEDOUIN3	19	19 Bedouins
ITALY_SOUTH	65	31Italians_Sicily; 17 Italians_South; 11 Italians_Abruzzo; 6 Greeks
IBERIA	43	34 Spaniards; 9 Portugese
CORSICA	13	13 Corsican
ITALY_NORTH	43	15 Italians_Tuscany; 13 Italians_North; 10 Italians_Piedmont; 3 French; 1 Portugese; 1 Corsicans
SARDINIA1	15	15 Sardinians
SARDINIA2	13	13 Sardinians
FRENCH_BASQUE	24	24 French_Basques
FRENCH	32	28 French; 4 Germans
BRITISH	29	8 English; 7 Irish; 6 Scottish; 4 Welsh; 2 Germans; 1 GermanyAustria; 1 French
ORCADIAN	14	14 Orcadians
GERMAN	29	26 Germans; 2 GermanyAustria; 1 Swedens
SWEDEN	22	18 Swedens; 2 Norwegian; 2 Germans
NORVEGIAN	16	16 Norwegian
HUNGARIAN	33	18 Hungarians; 4 Slovenians; 4 Germans; 3 Croats; 2 Moldavians; 1 Romanians; 1 GermanyAustria
SLOVAKIA_SLOVENIA	47	15 Slovaks; 9 Slovenians; 8 Ukranians; 6 Croats; 3 Poles; 2 Germans; 2 Moldavians; 1 Hungarians; 1 Bosnians
CROATIA_BOSNIA_SERBIA	68	33 Croats; 15 Serbians; 13 Bosnians; 2 Montenegrins; 2 Slovenians; 2 Macedonians; 1 Bulgarians
MONTENEGRO	13	12 Montenegrins; 1 Serbians
KOSOVO	9	9 Kosovars
GREECE	43	43 Greeks
BULGARIA_MACEDONIA_ROMANIA	98	38 Bulgari; 28 Bulgarians; 13 Romanians; 12 Macedonians; 4 Greeks; 2 Serbians; 1 Moldavians
GAGAUZE	13	13 Gagauzes
LATVIA_LITHUANIA	19	9 Lithuanians; 6 Latvians; 3 Poles; 1 Finns
ESTONIA1	36	34 Estonians; 1 Latvians; 1 Poles
ESTONIA2	25	20 Estonians; 4 Finns; 1 Karelians
RUSSIA	36	32 Russians; 2 Poles; 1 Germans; 1 Karelians
MORDOVIA	15	15 Mordovians
EAST_EUROPE	91	28 Russians; 17 Belarusians; 12 Ukranians; 28 Poles; 2 Germans; 2 Moldavians; 2 Estonians
KARELIA	18	14 Karelians; 4 Russians
FINN	15	15 Finns
