# Supplementary material for: The Genetic Variability of Present‐Day Bulgarians Captures Ancient and Recent Ancestral Contributions
Source: Am J Biol Anthropol. 2025 Apr 9;186(4):e70037. doi: 10.1002/ajpa.70037 (PMC11980028; doi:10.1002/ajpa.70037)
Supplement: Supplementary file 12 — Table S5. Results of the distal 5‐way admixture modeling of ancient and present‐day Bulgarian groups tested with qpAdmix. [file AJPA-186-e70037-s001.xlsx]

## Sheet: Table S5
Supplementary Table S5. Results of the distal 5-ways admixture modeling of ancient and present-day Bulgarian groups tested with qpAdmix
	Prop. Ancestral Components (SE)					P-value
	CHG	EHG	Iron_Gates_HG	Levant_N	Anatolia_N
BGR_MP_N	0.092 (0.053)	0.000 (0.054)	0.240 (0.032)	0.012 (0.079)	0.656 (0.089)	0.337281
BGR_N	0.085 (0.032)	0.000 (0.030)	0.057 (0.018)	0.066 (0.042)	0.792 (0.049)	0.254416
BGR_ChL	0.093 (0.032)	0.021 (0.029)	0.051 (0.017)	0.062 (0.045)	0.773 (0.054)	0.256253
BGR_Varna_Eneol	0.165 (0.071)	0.018 (0.069)	0.148 (0.042)	0.146 (0.110)	0.522 (0.135)	0.108278
BGR_EBA	0.176 (0.034)	0.105 (0.029)	0.164 (0.017)	0.019 (0.043)	0.536 (0.050)	0.542767
BGR_EMBA	0.339 (0.062)	0.149 (0.060)	0.065 (0.035)	0.070 (0.089)	0.378 (0.098)	0.189974
BGR_MLBA	0.284 (0.064)	0.351 (0.066)	0.086 (0.038)	0.191 (0.094)	0.088 (0.099)	0.0303813
BGR_IA	0.238 (0.033)	0.043 (0.030)	0.079 (0.017)	0.078 (0.044)	0.562 (0.050)	0.381201
BGR_Anc	0.228 (0.078)	0.034 (0.076)	0.087 (0.044)	0.185 (0.114)	0.467 (0.127)	0.550038
BGR_RomByz	0.102 (0.073)	0.074 (0.088)	0.050 (0.047)	0.128 (0.102)	0.646 (0.136)	0.129319
BGR_Mdv	0.300 (0.049)	0.288 (0.047)	0.042 (0.027)	0.043 (0.081)	0.326 (0.091)	4.08678e-07
BGR_Mdv*	0.269 (0.047)	0.258 (0.047)	0.063 (0.028)	0.073 (0.072)	0.338 (0.084)	0.100622
Bulgarians	0.233 (0.020)	0.196 (0.017)	0.107 (0.011)	0.016 (0.027)	0.447 (0.032)	0.198934
Bulgari	0.239 (0.019)	0.190 (0.016)	0.103 (0.010)	0.054 (0.027)	0.414 (0.031)	0.127771
* The analysis was repeated by excluding the I2525 individual, who among the BGR_Mdv samples failed the modeling (see details below)
BGR_Mdv_I17980	0.312 (0.065)	0.198 (0.064)	0.063 (0.039)	0.115 (0.084)	0.312 (0.100)	0.070906
BGR_Mdv_I10548	0.238 (0.061)	0.294 (0.063)	0.069 (0.038)	0.017 (0.101)	0.382 (0.121)	0.0165254
BGR_Mdv_I2525	0.255 (0.102)	0.434 (0.099)	0.021 (0.055)	0.137 (0.189)	0.153 (0.200)	1.75878e-12
