# Supplementary material for: The Genetic Variability of Present‐Day Bulgarians Captures Ancient and Recent Ancestral Contributions
Source: Am J Biol Anthropol. 2025 Apr 9;186(4):e70037. doi: 10.1002/ajpa.70037 (PMC11980028; doi:10.1002/ajpa.70037)
Supplement: Supplementary file 13 — Table S6. Results of the proximate qpAdm models tested for present‐day Bulgarian populations. One‐way mixture models were preliminary performed to test population continuity in the Bulgarian populations since prior to the Roman period. Then, present‐day Bulgarian groups were modeled using a 4‐way approach as suggested by Olalde et al. (2023). [file AJPA-186-e70037-s009.xlsx]

## Sheet: Table S6
Supplementary Table S6. Results of the proximate qpAdm models tested for present-day Bulgarian populations. One-way mixture models were preliminary performed to test population continuity in the Bulgarian populations since prior to the Roman period. Then, present-day Bulgarian groups were modeled using a 4-way approach as suggested by Olalde et al. (2023)
1-way models using local Iron Age Bulgarian populations representative of pre-Roman population ancestry
Pop	Pval (BGR_IA)
Bulgarians	5.66815e-142
Bulgari	2.87664e-132
4-way models (Balkan Iron Age-related ancestry + Anatolian Roman/Byzantine-related ancestry + Eastern European-related-ancestry + Anatolian Ottoman-related ancestry)
	Prop. Ancestral Components (SE)				P-value
	Bulgaria_IA	Roman_Anatolian	CEE_EarlyMedieval	Ottoman_Anatolian
Bulgarians	0.152 (0.131)	0.192 (0.134)	0.572 (0.044)	0.084 (0.045)	0.0226203
Bulgari	0.121 (0.112)	0.238 (0.117)	0.557 (0.039)	0.085 (0.042)	0.0354591
